# Supplementary material for: Analysis of the genetic basis of height in large Jewish nuclear families
Source: PLoS Genet. 2019 Jul 8;15(7):e1008082. doi: 10.1371/journal.pgen.1008082 (PMC6638967; doi:10.1371/journal.pgen.1008082)
Supplement: S2 Table — All genomic coordinates refer to genome build hg19. (XLSX) [file pgen.1008082.s009.xlsx]

## Sheet: Sheet1
S2 Table. All detected QTLs. All genomic coordinates refer to genome build hg19.
Chromosome	Peak QTL Position	Confidence Interval (1 LOD drop)	Peak LOD score	P value of all QTLs combined when QTL is first detected	FDR
14	71332500	71,145,000-71,855,000	4.13	0.044	0.045
17	79442500	78,845,000-79,695,000	3.8	0.003	0.038
18	22582500	22,405,000-23,005,000	3.01	0.008	0.13
5	71052500	62,420,000-73,215,000	2.72	0.007	0.18
11	119077500	109,025,000-120,785,000	2.35	0.019	0.31
X	119827500	93,380,000-128,500,000	2.23	0.009	0.31
8	25817500	5,795,000-29,265,000	2.13	0.004	0.33
9	39107500	28,255,000-70,720,000	2	0.007	0.38
2	231810000	227,745,000-236,305,000	1.95	0.007	0.38
7	105142500	75,585,000-106,445,000	1.79	0.018	0.47
11	59402500	40,370,000-88,330,000	1.74	0.018	0.47
1	218307500	214,885,000-236,025,000	1.64	0.014	0.49
5	23027500	17,700,000-56,085,000	1.63	0.014	0.49
4	172400000	146,830,000-186,890,000	1.54	0.017	0.55
10	9927500	1,555,000-36,050,000	1.45	0.006	0.55
3	6637500	1,650,000-10,890,000	1.43	0.006	0.55
4	101177500	81,960,000-131,095,000	1.43	0.006	0.55
17	10825000	7,255,000-43,885,000	1.39	0.002	0.56
2	20852500	10,515,000-51,710,000	1.37	0.002	0.56
13	107825000	74,820,000-113,850,000	1.35	0.002	0.56
12	25497500	1-52,270,000	1.3	0.008	0.61
8	95827500	62,460,000-129,195,000	1.28	0.008	0.61
22	17935000	1-49,365,000	1.23	0.008	0.61
6	19582500	1,365,000-52,675,000	1.13	0.019	0.69
